# Supplementary material for: The Pandora’s Box of Frailty Assessments: Which Is the Best for Clinical Purposes in TAVI Patients? A Critical Review
Source: J Clin Med. 2021 Sep 29;10(19):4506. doi: 10.3390/jcm10194506 (PMC8509314; doi:10.3390/jcm10194506)
Supplement: Supplementary file 1 [file jcm-10-04506-s001.zip]

Archive with 1 entries (1 files):
- jcm-1368780-supplementary.pdf
